# Supplementary material for: Control-guided refinement of partially specified Boolean networks: applications to RTK signaling
Source: Bioinformatics. 2026 May 24;42(6):btag275. doi: 10.1093/bioinformatics/btag275 (PMC13303288; doi:10.1093/bioinformatics/btag275)
Supplement: btag275_Supplementary_Data [file btag275_supplementary_data.zip]

Archive with 2 entries (2 files):
- notation.pdf
- appendix.pdf
